# Supplementary material for: Transvenous Lead Extraction Complicated by Lead Breakage: A Predictive Model Based on Analysis of the EXTRACT Registry
Source: J Clin Med. 2026 Feb 4;15(3):1216. doi: 10.3390/jcm15031216 (PMC12898335; doi:10.3390/jcm15031216)
Supplement: Supplementary file 1 [file jcm-15-01216-s001.zip]

Archive with 1 entries (1 files):
- jcm-4109920-supplementary.pdf
